# Supplementary material for: Artemisiae argyi Water Extract Alleviates Obesity-Induced Metabolic Disorder
Source: Curr Issues Mol Biol. 2022 Dec 7;44(12):6158–71. doi: 10.3390/cimb44120420 (PMC9776687; doi:10.3390/cimb44120420)
Supplement: Supplementary file 1 [file cimb-44-00420-s001.zip]

Archive with 1 entries (1 files):
- cimb-1984321-supplementary.pdf
